# Supplementary material for: Longitudinal analysis of the lung microbiota of cynomolgous macaques during long-term SHIV infection
Source: Microbiome. 2016 Jul 8;4:38. doi: 10.1186/s40168-016-0183-0 (PMC4939015; doi:10.1186/s40168-016-0183-0)
Supplement: Additional file 1: Table S1. — Estimates from a linear mixed model comparing taxa abundance between COPD+ and COPD− samples. Fold change estimates and basic statistics of several OTUs comparing COPD+ and COPD− samples 20 days after infection. In the linear mixed model, we accounted for individual monkey effects, days sampled, and included normalization factors. We filtered OTUs to those with at least 100 counts and declared OTUs significant if lower and upper log fold change estimates agreed in directionality. Row colors represent enrichment, green in COPD− and red in COPD+ samples. Table S2 Smoothing Spline ANOVA estimates comparing COPD+ and COPD− taxa abundances through time. Smoothing Spline ANOVA estimates of the difference in genera abundances between COPD+ and COPD− groups through time. To test for differentially abundant time intervals, we fit a smoothing spline and calculated 95 % Bayesian confidence intervals under the SSANOVA framework. The SSANOVA procedure also included time, obstruction status and their interaction. We estimate significance using a permutation procedure and calculate significance with area under the curve as our test statistic. Row colors represent enrichment, green in COPD− and red in COPD+ samples. (XLSX 52 kb) [file 40168_2016_183_MOESM1_ESM.xlsx]

## Sheet: Supplementary Table 1
Supplementary Table 1. Estimates from a linear mixed model comparing taxa abundance between COPD+ and COPD- samples. Fold change estimates and basic statistics of several OTUs comparing COPD+ and COPD- samples 20 days after infection. In the linear mixed model we accounted for individual monkey effects, days sampled, and included normalization factors. We filtered OTUs to those with at least 100 …
OTU ID	Species	Number of positively observed individual monkeys	Number of reads in COPD+ samples	Number of reads in COPD- samples	Number of positive COPD+ samples	Number of positive COPD- samples	Total number of reads	log2 fold change	2.5% confint	97.5% confint
3080	Flavobacterium sp.	12	175	402	21	34	577	-1.37156	-2.37268	-0.370437
20	Streptococcus sp. FF10	12	1028	2112	37	40	3140	-1.26367	-2.35365	-0.173694
3761	Flavobacterium sp.	12	65	136	15	24	201	-0.773971	-1.31948	-0.228461
4561	Uruburuella suis	11	21	203	8	11	224	-0.610631	-1.20772	-0.0135426
6455	Uruburuella suis	11	21	169	8	12	190	-0.570078	-1.13075	-0.00940329
4250	Flavobacterium sp.	11	14	92	5	12	106	-0.55652	-1.01633	-0.0967151
218	Streptococcus sp. FF10	9	9	115	3	8	124	-0.556117	-1.04308	-0.0691559
4785	Fusobacterium nucleatum subsp. nucleatum	9	146	41	23	9	187	0.738541	0.159965	1.31712
1798	Porphyromonas sp. KUFDS01	6	201	2	13	2	203	0.83346	0.197563	1.46936
4962	Prevotella sp.	8	120	7	18	4	127	0.854887	0.172724	1.53705
3247	Neisseria cinerea	10	345	180	23	10	525	0.900481	0.0633854	1.73758
115	Veillonella sp.	8	189	9	22	3	198	1.26336	0.330679	2.19604
7103	Porphyromonas sp. KUFDS01	7	541	13	18	4	554	1.40275	0.0366401	2.76887

## Sheet: Supplementary Table 2
Supplementary Table 2. Smoothing spline ANOVA estimates comparing COPD+ and COPD- taxa abundances through time. Smoothing spline ANOVA estimates of the difference in genera abundances between COPD+ and COPD- groups through time. To test for differentially abundant time intervals, we fit a smoothing spline and calculated 95% Bayesian confidence intervals under the SSANOVA framework. The SSANOVA pr…
Genus	Time interval start of differential abundance	Time interval end of differential abundance	Area	p.value	COPD- no. reads	COPD+ no. reads
Veillonella	-13	53	125.27	0	665	2513
Kineosporia	35	53	-25.7005	0.013	1280	1120
Acidovorax	29	53	-35.6695	0.014	1585	1176
Enterococcus	32	53	-31.4285	0.015	1722	1683
Uruburuella	33	48	-15.0747	0.048	9282	8473
Flavobacterium	19	53	-38.1293	0.063	6115	5281
Prevotella	17	53	50.87	0.064	7883	14304
no_match	8	38	-12.8001	0.066	15005	13048
Corynebacterium	44	53	13.6697	0.076	683	977
Staphylococcus	30	50	-19.3541	0.082	2383	2411
Granulicatella	36	53	27.8067	0.088	1093	1842
Fusobacterium	16	47	38.8941	0.094	3141	4721
Catonella	16	48	37.1696	0.122	435	812
Treponema	9	50	58.4652	0.143	854	1636
Acinetobacter	22	39	-28.4313	0.154	18671	10592
